# Supplementary material for: Alternative c-MYC mRNA Transcripts as an Additional Tool for c-Myc2 and c-MycS Production in BL60 Tumors
Source: Biomolecules. 2022 Jun 16;12(6):836. doi: 10.3390/biom12060836 (PMC9221284; doi:10.3390/biom12060836)
Supplement: Supplementary file 1 [file biomolecules-12-00836-s001.zip]

Archive with 1 entries (1 files):
- biomolecules-1710344-supplementary.pdf
